# Supplementary material for: AI-Based Dose Compliance of Secondary Organs at Risk in Head and Neck Cancer Radiotherapy
Source: Diagnostics (Basel). 2026 Jun 5;16(11):1748. doi: 10.3390/diagnostics16111748 (PMC13256923; doi:10.3390/diagnostics16111748)
Supplement: Supplementary file 1 [file diagnostics-16-01748-s001.zip › Table S2.xlsx]

## Sheet: Sheet1
Table S2. Evaluated dosimetry of secondary organs at risk for all patients
	Dose constraints	90%	1	2	3	4	5	6	7	8	9	10	11	12	13	14	15	16	17	18	19	20	21	22	23	24	25	26	27	28	29	30	31	32	33	34	35	36	37	38	39	40	41	42	43	44	45	46	47
brain	Dmax < 60 Gy	54	39.74	29.07	58.17	34.88	2.09	41.15	21.14	18.17	38.99	23.27	32.13	40.88	39.85	38.61	26.92	47.11	37.13	39.52	23.05	34.31	28	41.77	50.65	7.09	36.5	56.998	46.485	48.89	44.36	34.1	31.05	32.89	19.06	32.36	30.48	52.15	39.75	34.27	27.76	23.12	37.4	33.49	49.88	2.95	17.49	43.54	47.875
r. internal ear	Dmax < 50 Gy	45	46.74	49.31	49.86	21.59	1.57	15.33	3.02	3.55	46.44	5.13	3.9	26.87	12.86	54.78	4.07	54.58	22.6	50.22	16.7	30.11	3.22	21.88	24.84	2.48	27.11	68.786	57.41	49.84	52.28	15.18	22.83	7.64	2.76	4.8	16.14	24.53	39.09	43.91	12.4	18.67	41.41	40.23	58.38	1.61	2.68	52.76	58.35
l. internal ear	Dmax < 50 Gy	45	57.59	46.73	47.94	28.01	1.73	42.12	4.09	1.89	54.14	3.39	34.23	12.05	54.55	14.19	39.04	50.28	45.49	47.19	3.81	3.92	3.82	12.67	45.63	1.89	16.16	59.044	57.22	35.92	51.8	15.19	7.06	9.18	3.84	13.62	20.32	58.92	28.91	41.24	7.88	17.69	10.64	43.87	9.28	1.41	3.61	44.67	50.61
r. eye	Dmean < 35 Gy	31.5	0.96	0.72	9.28	0.65	0.48	0.734	0.343	0.29	1.32	0.34	0.37	0.52	0.64	0.51	0.89	1.06	1.1	1.24	0.71	0.37	0.45	0.61	0.67	0.23	0.67	1.54	0.76	0.81	0.65	0.45	0.34	0.56	0.31	0.32	0.47	1.17	0.6	0.69	0.35	0.54	0.42	0.78	0.97	0.25	0.36	0.83	0.94
l. eye	Dmean < 35 Gy	31.5	1	0.73	5.9	0.7	0.44	0.725	0.342	0.27	1.28	0.33	0.4	0.51	0.7	0.47	1.09	1.09	1.23	1.24	0.63	0.35	0.43	0.53	0.75	0.24	0.68	1.42	0.788	0.7	0.68	0.48	0.32	0.58	0.32	0.33	0.54	1.22	0.59	0.74	0.33	0.56	0.38	0.76	0.73	0.25	0.34	0.7	0.91
r. lacrimal gl.	Dmean < 26 Gy	23.4	0.85	0.59	3.76	0.57	0.4	0.636	0.271	0.251	0.98	0.28	0.32	0.44	0.49	0.42	0.66	0.76	0.92	0.89	0.49	0.29	0.36	0.5	0.56	0.21	0.55	1.24	0.61	0.61	0.55	0.36	0.29	0.47	0.26	0.28	0.36	0.88	0.51	0.55	0.29	0.45	0.34	0.63	0.82	0.19	0.29	0.68	0.7
l. lacrimal gl.	Dmean < 26 Gy	23.4	0.86	0.55	3.35	0.61	0.33	0.602	0.284	0.24	1.06	0.28	0.33	0.39	0.52	0.38	0.8	0.89	1	0.94	0.47	0.28	0.34	0.44	0.62	0.21	0.54	0.893	0.698	0.52	0.58	0.39	0.26	0.5	0.26	0.3	0.44	0.98	0.5	0.57	0.28	0.47	0.29	0.65	0.53	0.2	0.27	0.56	0.79
sublingual gl.	ALARA Dmean	63	31.87	55.67	25.73	41.11	38.98	38.11	12.28	20.46	30.13	26.08	26.2	69.58	49.68	24.73	66.68	35.4	41.26	32.32	25.47	23.16	23.03	63.47	59.58	2.69	56.01	50.21	39.62	67.04	36.44	66.02	19.49	33.17	28.92	21.15	65.84	66.1	43.21	29.76	69.22	21.74	41.05	54.2	38.26	55.66	24.75	37.51	35.35
	ALARA Dmax	63	51.6	69.71	46.77	57.97	60.67	68	26.5	33.24	47.15	36.51	35.56	72.37	65.07	58.02	72.75	55.25	61.28	50.87	34.56	32.64	47.45	71.45	63.11	7.64	70.36	69.838	61.04	70.64	49.24	70.97	22.68	53.09	36.62	30.69	71.39	70.54	64.35	47.26	72.2	26.55	65.43	60.8	55.32	71.77	36.05	54.79	49.68
r. lens	Dmax < 7 Gy	6.3	1.24	0.76	6.41	0.68	0.55	0.935	0.362	0.31	2	0.4	0.42	0.63	0.76	0.6	1.15	1.25	1.48	1.65	0.97	0.42	0.54	0.79	0.67	0.23	0.77	1.9	0.81	0.87	0.89	0.51	0.37	0.65	0.32	0.35	0.58	1.28	0.63	0.74	0.35	0.61	0.5	0.91	1.11	0.29	0.51	0.9	1.32
l. lens	Dmax < 7 Gy	6.3	1.22	0.82	4.9	0.74	0.58	1.3	0.406	0.28	1.58	0.39	0.47	0.54	0.94	0.53	1.42	1.31	1.32	1.6	0.75	0.38	0.58	0.72	0.77	0.24	0.78	1.62	0.77	0.83	0.71	0.52	0.32	0.64	0.34	0.35	0.58	1.37	0.67	0.82	0.36	0.67	0.52	0.81	0.91	0.29	0.41	0.79	1.21
r. temp lobe	Dmax < 58 Gy	52.2	2.69	1.95	47.51	2.42	1.016	2.67	1.25	1.02	3.83	1.42	1.17	1.9	2.05	2.6	2.11	10.32	2.82	3.84	2.07	1.71	1.46	2.19	8.45	0.8	2.83	23.92	4.669	4.16	2.66	2.44	1.41	1.83	1.15	1.3	1.97	12.23	2.72	3.38	1.34	2.08	1.57	6.51	6.33	0.72	1.27	4.52	5.4
l. temp lobe	Dmax < 58 Gy	52.2	3.54	2.04	52.52	2.6	1.05	2.78	1.31	0.94	4.52	1.33	1.72	1.76	2.67	1.98	2.81	11.62	3.95	3.52	1.55	1.13	1.46	2.13	23.05	0.9	3.02	22.93	5.412	2.86	2.57	1.94	1.2	2.19	1.29	21.11	2.28	14.53	2.47	3.01	1.17	2.02	1.35	7.27	2.54	0.71	1.11	2.74	4.09
r. optic nerve	Dmax < 54 Gy	48.6	1.45	1.11	58.08	1.22	1.02	1.34	0.61	0.48	1.77	0.61	0.71	0.85	1.23	0.98	1.34	1.66	1.74	1.64	1.03	0.63	0.76	0.96	1.54	0.5	1.53	2.996	1.78	1.3	1.23	0.93	0.64	0.91	0.56	0.55	0.91	2.69	1.16	1.27	0.69	1.01	0.85	1.78	1.46	0.42	0.55	1.41	2.12
l. optic nerve	Dmax < 54 Gy	48.6	1.52	1.24	56.79	1.31	1.05	1.31	0.59	0.47	1.82	0.58	0.69	0.8	1.12	0.84	1.51	1.68	2.13	1.75	0.92	0.54	0.68	1.02	1.63	0.47	1.51	2.84	1.83	1.28	1.41	0.91	0.53	1.02	0.57	0.55	0.96	2.35	1.09	1.34	0.56	1.02	0.68	1.64	1.22	0.45	0.55	1.28	1.62
optic chiasm	Dmax < 54 Gy	48.6	1.23	1.09	49.29	1.58	0.73	1.3	0.59	0.42	1.78	0.55	0.81	0.81	1.1	0.95	1.13	1.7	1.69	1.44	0.95	0.66	0.82	0.97	1.87	0.52	1.27	2.17	1.81	1.51	1.35	1.03	0.58	1.33	0.6	0.57	1.06	2.52	1.2	1.41	0.62	0.97	0.71	1.64	1.35	0.64	0.5	1.32	1.57
pituitary	Dmax < 45 Gy	40.5	1.7	1.56	49.2	1.97	1.09	1.95	0.8	0.6	2.51	0.8	0.92	1.15	1.74	1.3	1.55	2.95	2.61	2.25	1.21	0.91	1	1.44	2.7	0.64	2.04	6.02	2.55	5.23	1.72	1.38	0.9	1.76	0.9	0.68	1.29	3.7	1.55	1.91	0.76	1.28	1	3.07	1.74	0.7	0.71	1.95	2.32
larynx	V50 < 25%	22.5	99.48	99.84	0	100	99.07	97.65	99.07	40.41	100	100	96.4	2.87	1.39	64.83	3.15	2.54	13.9	100	99.49	100	99.47	19.53	1.43	95.52	5.8	6.45	100	32.67	85.3	3.4	99.21	99.42	100	100	4.32	4.42	98.99	100	1.72	17.37	98.76	0	98.93	77.34	88.87	96.39	100
larynx-supraglottis	Dmax < 66 Gy	59.4	70.84	73.37	48.11	74.37	71.76	73.29	72.48	77.15	71.72	74.02	72.09	63.58	61.1	71.14	62.87	55.88	68.46	72.43	72.74	64.16	72.74	63.73	57.64	70.54	67.23	65.44	71.18	71.02	72.03	62.76	72.45	74.03	72.97	72.4	56.62	72.22	72.32	71.92	58.25	56.46	73.26	44.25	72.76	72.89	64.71	70.88	71.46
glottis	Dmean < 45 Gy	40.5	63.77	62.79	33.15	60.95	67.93	68	67.7	38.31	61.95	68.05	65.02	36.55	32.5	49.39	33.77	30.71	37.88	68.73	69.56	55.21	66.94	32.84	29.45	66	35.28	41.189	68.096	44.19	62.25	26.89	64.97	64.3	68.54	63.73	29.99	48.73	57.39	67	32.24	31.58	61.77	36.02	63.52	59.1	62.84	60.64	62.54
r. clavicle	ALARA	63	56.4	39.1	31.32	57.27	15.78	57.46	55.84	45.32	53.3	48.35	48.45	48.35	37.09	59.98	40.03	62.29	52.34	60.01	43.66	50.99	19.98	47.16	52.67	51.21	59.97	59.62	61.2	42.53	59.58	38.83	56.54	54.78	62.37	41.66	50.3	56.01	51.68	59.21	13.76	50.08	39.78	44.6	59.98	54.56	60.15	60.4	61.41
l. clavicle	ALARA	63	54.26	2.65	29.88	43.12	20.82	58.04	52.45	57.32	67.25	50.57	54.25	54.79	51.88	60.65	61.27	59.82	63.97	60.48	55.02	52.62	44.64	49.8	54.8	54.33	55.2	54.82	61.15	53.97	42.97	33.64	55.48	56.73	60.98	55.99	54.12	56.01	58.99	58.36	11.09	51.05	55.79	45.84	52.31	55.59	59.46	47.95	51.07
r. TM joint	Dmax > 70 Gy no to exceed 0.1 cc	63	10.75	33.42	36.84	10.72	1.58	7.28	1.89	1.62	26.6	2.05	1.78	4.97	5.16	4.91	4.1	18.77	17.6	27.45	10.65	4.01	1.65	6.97	10.44	0.95	11.54	56.18	23.93	42.59	6.22	8.58	3.15	10.21	2	1.75	8.66	20.5	14.8	14.96	2.09	5.94	2.71	16.04	43.37	1.54	1.65	17.64	27.23
l. TM joint	Dmax > 70 Gy no to exceed 0.1 cc	63	24.63	21.7	46.48	12.8	1.61	18.52	1.94	1.04	23.7	1.91	3.19	2.35	18.18	3.91	31.67	16.46	32.16	18.52	2.75	1.68	1.85	3.21	10.23	1.13	12.06	42.888	42.63	19.05	12.4	4.44	4.37	9.85	2.36	1.51	13.36	37.55	6.76	22.42	1.81	7.35	2	15.2	6.14	1.74	1.57	8.26	13.27
constrictor muscle	Dmean < 50 Gy	45	57.96	58.41	44.3	58.99	53.04	61.71	46.02	34.44	57.12	46.37	51.66	51.1	46.05	50.41	47.29	51.93	51.65	57.47	50.32	43.88	53.8	52.22	45.51	32.36	40.97	44.63	55.21	54.13	56.02	44.57	47.54	54.66	46.57	49.81	44.88	53.5	55.94	55.91	41.01	48.99	54.35	37.21	56.45	45.03	41.83	55.44	59.86
trachea	V40 < 30%	27	53.5	32.17	24.94	10.5	16.43	39.01	21.79	0.07	30.82	31.96	3.01	6.57	1.96	20.36	0.55	25.66	0.15	31.59	28.71	30.13	24.3	5.38	17.84	10.02	14.83	22.74	42.97	32.12	13.44	1.53	17.24	6.7	27.4	38.44	0.08	10.55	19.15	36.34	2.24	27.2	4.2	30.23	12.54	8.97	2.35	7.54	31.15
cervical vertebra	ALARA	63	65.91	66.36	51.03	63.85	68.59	67.21	63.56	62.89	55.96	62.44	64.98	61.79	61.85	66.79	63	66.37	61.37	63.73	63.15	70.47	65.28	63.87	62.35	59.56	68.98	69.569	68.71	60.19	67.9	58.9	62.76	63.59	65.53	64.02	59.58	65.36	64.62	68.2	63.7	66.9	60.53	48.58	64.95	66.1	67.65	70.78	66.34
r. cochlea	Dmean < 35 Gy	31.5	2.63	2.13	23.88	2.02	0.77	2.67	1.33	1.09	2.92	1.58	1.21	2.08	2.21	3.39	1.65	7.18	3.64	3.59	1.81	2.27	1.54	7.66	15.04	10.99	3.56	22.51	8.75	5.68	2.8	3.6	1.6	2.37	1.13	1.57	2.08	11.92	2.55	3.27	1.36	2.06	1.72	6.59	7.26	0.71	1.07	5.59	4.01
l. cochlea	Dmean < 35 Gy	31.5	2.71	1.97	23.82	2.3	0.74	2.57	1.43	0.86	2.95	1.31	1.79	1.66	2.55	2.77	2.32	7.52	3.07	3.2	1.41	1.14	1.32	8.32	16.14	11.19	4.25	22.69	13.44	2.3	2.73	2.57	1.36	2.66	1.32	1.49	2.25	14.15	2.51	3.09	1.14	1.85	1.32	8.86	2.71	0.63	1.16	2.84	3.8
brachial plexus	Dmax < 66-70 Gy	59.4	69.78	67.76	50.03	63.25	70.28	70.43	55.53	59.52	64.27	51.4	61.21	63.93	63.53	67.07	63.68	64.07	62.39	60.25	51.55	62.68	60.41	62.49	59.41	57.61	69.3	59.24	68.49	57.19	64.18	59.37	56.25	58.19	58.27	58.41	55.66	57.6	60.02	66.59	64.36	57.4	62.58	44.47	67.59	64.47	54.65	63.82	63.88
Legend:
Tumor volume
Over dose constraint
Over 90% of dose constraint
[truncated: 3 more columns]
